# Supplementary material for: TM4SF19-mediated control of lysosomal activity in macrophages contributes to obesity-induced inflammation and metabolic dysfunction
Source: Nat Commun. 2024 Mar 30;15:2779. doi: 10.1038/s41467-024-47108-8 (PMC10981689; doi:10.1038/s41467-024-47108-8)
Supplement: Supplementary file 7 — Source Data [file 41467_2024_47108_MOESM7_ESM.xlsx]

## Sheet: Figure1A-D
	Figure.1B Expression levels of 17 upregulated genes among three different global transcriptomics analysis
	GSE59034: Human abdominal subcutaneous WAT of lean subjects and patients with obesity																																		GSE150102: gonadal white adipose tissue (GWAT) of wild type and leptin-deficient (ob/ob) mice (GSE150102)												GSE182930: gonadal white adipose tissue (GWAT) of normal chow diet (NCD) and high-fat diet (HFD) fed mice
		WAT - never-obese control - rep1	WAT - never-obese control - rep2	WAT - never-obese control - rep3	WAT - never-obese control - rep4	WAT - never-obese control - rep5	WAT - never-obese control - rep6	WAT - never-obese control - rep7	WAT - never-obese control - rep8	WAT - never-obese control - rep9	WAT - never-obese control - rep10	WAT - never-obese control - rep11	WAT - never-obese control - rep12	WAT - never-obese control - rep13	WAT - never-obese control - rep14	WAT - never-obese control - rep15	WAT - never-obese control - rep16	WAT - before bariatric surgery - rep1	WAT - before bariatric surgery - rep2	WAT - before bariatric surgery - rep3	WAT - before bariatric surgery - rep4	WAT - before bariatric surgery - rep5	WAT - before bariatric surgery - rep6	WAT - before bariatric surgery - rep7	WAT - before bariatric surgery - rep8	WAT - before bariatric surgery - rep9	WAT - before bariatric surgery - rep10	WAT - before bariatric surgery - rep11	WAT - before bariatric surgery - rep12	WAT - before bariatric surgery - rep13	WAT - before bariatric surgery - rep14	WAT - before bariatric surgery - rep15	WAT - before bariatric surgery - rep16		Symbol	WT1	WT2	WT3	WT4	WT5	WT6	OB1	OB2	OB3	OB4		Symbol	NCD1	NCD2
	SPP1	6.33	5.58	4.97	8.4	9.1	4.68	4.89	6.14	7.91	7.78	7.16	7.37	6.24	6.16	6.23	4.33	8.15	9.47	9.63	10.49	9.06	8.14	8	9.02	8.01	10.5	10.26	9.84	10.17	10.47	7.71	8.63		Spp1	4.39232	9.15482	4.45943	4.08746	7.55459	7.65821	11.7665	11.3247	9.9629	10.6804		Spp1	2.70313	2.46896
	RGS1	4.17	5.18	4.03	6.4	6.02	3.91	3.48	4.1	6.18	4.86	5.71	5.83	5.18	5.4	5.03	3.94	5.67	5.84	7.17	7.38	6.3	5.23	5.52	5.78	5.26	7.05	7.59	6.19	7.08	7.92	5.88	5.92		Rgs1	4	5.93074	3.90689	5.55459	4.70044	5.45943	11.9462	10.5147	9.51373	10.4105		Rgs1	2.4589	2.36482
	DHRS9	3.51	3.68	3.33	4.72	5.17	3.49	3.8	3.09	3.76	3.76	3.89	4.17	4.03	3.98	3.84	3.91	4.55	4.57	6.02	6.21	5.19	4.97	5	5.08	4.04	6.31	5.81	5.37	5.65	6.86	4.85	4.85		Dhrs9	5.85798	5.72792	7.22882	5.97728	6.24793	6.16993	11.0478	8.9629	8.80413	9.91139		Dhrs9	0.248983	0.401865
	TM4SF19	4.84	5.06	4.05	7.03	7.45	3.57	4.42	3.88	5.85	5.48	6	5.96	4.93	5.8	5.62	3.74	7.14	7.52	8.07	8.35	7.53	7.37	5.86	7.08	6.35	8.75	8.48	7.96	8.36	10.22	6.01	6.77		Tm4sf19	2.32193	2	1	3.45943	2.80735	3.90689	10.9403	8.85487	8.48784	9.9629		Tm4sf19	0	0.333077
	CCL2	8.98	7.51	8.6	9.55	9.5	8.16	6.94	8.01	9.92	8.74	10.24	9.62	8.72	9.21	9.12	7.5	10.24	9.57	10.14	10.71	11.15	9.47	10.11	9.6	9.32	9.99	10.14	9.8	10.14	10.01	9.78	9.93		Ccl2	7.42626	7.90087	7.83289	8.16993	7.89482	8.16491	10.9129	10.4798	10.3531	10.6528		Ccl2	4.80308	4.67401
	CTSS	5.8	6.2	5.34	7.62	7.65	5.42	5.94	5.56	7.53	6.88	6.76	7.61	6.76	7.53	6.56	6.34	7.5	7.59	7.99	8.42	7.65	7.38	7.42	7.45	7.32	7.84	8.29	8.07	8.22	8.65	7.61	7.49		Ctss	11.2866	11.9106	11.4702	11.8057	11.4512	11.7305	15.5243	14.2164	13.7807	14.8951		Ctss	7.74004	7.86781
	NCEH1	5.91	5.56	5.78	7.07	6.98	5.76	5.9	5.72	6.72	6.22	6.28	6.55	5.82	6.53	5.91	5.36	7.45	7.01	7.81	7.78	7.31	6.9	6.78	7.03	6.41	8.19	7.87	7.46	7.98	8.91	6.47	6.94		Nceh1	8.70044	9.60918	9.10852	8.74147	9.0954	9.38586	12.8931	11.4078	10.7245	12.0718		Nceh1	2.40663	2.63569
	TREM2	4.35	3.98	3.96	5.59	6.31	4.07	4.36	4.15	5	4.49	4.74	4.61	4.62	4.84	4.73	4.1	5.35	5.61	6.13	6.82	5.68	5.71	4.92	5.4	4.83	6.51	6.62	6.12	6.51	8.01	4.81	5.11		Trem2	8.61839	9.27845	8.94251	8.49185	8.41785	8.66178	13.9198	11.9586	11.5613	13.0895		Trem2	4.64888	4.30503
	CD84	5.32	4.73	4.21	6.82	6.43	4.59	5.8	4.71	6.68	5.79	6	6.29	5.96	6.39	5.62	4.74	6.14	6.77	7	7.56	6.61	6.89	6.53	6.48	6.63	7.59	7.48	6.9	7.4	8.03	6.49	6.78		Cd84	9.16491	9.19967	9.23601	9.61839	9.23122	9.31515	13.4151	11.9567	11.3934	12.5988		Cd84	3.34708	3.60069
	C3AR1	6.11	5.56	4.8	8.33	8.08	5.24	6.52	4.82	7.96	7.1	7.42	8	7.26	7.65	7.2	5.91	8.04	8.26	8.62	8.95	8.16	8.79	8.33	8.41	7.52	8.82	8.8	8.53	9.22	9.37	8.13	8.63		C3ar1	9.56033	9.64205	9.90839	9.84862	9.87958	9.86264	13.8516	12.3587	11.8525	13.1128		C3ar1	4.07267	4.42298
	ITGAX	5.65	6.31	4.82	6.49	7.17	4.97	4.83	5.11	7.31	5.68	5.61	6.94	5.31	6.34	5.5	5.53	7.06	6.52	7.16	7.5	7.53	6.7	6.93	6.6	7.38	7.39	7.57	7.34	7.79	8.75	6.73	6.55		Itgax	8.09276	9.09011	8.21917	9.13699	8.53138	8.89785	13.93	12.3185	12.1941	12.856		Itgax	2.14825	2.50246
	PLEK	5.7	6.41	5.09	7.28	7.36	5.49	6.25	5.69	7.21	6.13	6.81	7.06	6.2	7.17	6.33	6.02	7.51	7.21	7.64	8.56	7.85	7.07	7.55	7.6	7.17	8	8.08	7.69	8.02	8.49	7.29	7.85		Plek	9.0607	9.21917	9.75322	9.54689	9.67772	9.77314	12.0158	11.1529	10.4909	11.7		Plek	3.2872	3.78914
	MSR1	4.99	4.54	4.07	7.58	7.63	4.1	5.21	4.27	6.77	5.81	6.1	6.82	5.51	6.24	6.2	4.72	7.08	7.51	8.44	8.16	7.45	7.66	7.3	7.44	6.34	8.59	8.22	7.93	8.74	9.26	7.01	7.64		Msr1	8.05528	8.07682	8.63662	8.37938	8.67243	8.70044	11.6138	10.8588	10.0901	11.2438		Msr1	3.00973	3.04557
	LCP1	8.06	8.68	7.42	9.83	9.81	7.74	7.87	7.8	9.62	8.97	8.88	9.63	8.59	9.57	8.79	8.16	9.91	9.91	10.55	10.64	9.96	9.82	9.87	10.02	10.04	10.7	10.75	10.19	10.78	11.16	9.85	10.01		Lcp1	11.4247	11.7549	11.2556	11.8305	11.6653	11.6878	15.446	13.7493	13.3639	14.6581		Lcp1	5.62654	6.07567
	IL1RN	4.45	4.66	4.26	6.6	5.92	4.41	4.05	4.48	5.82	4.65	4.83	5.35	4.82	5.72	4.72	4.32	6.46	5.48	7.96	6.61	6.96	6.02	5.99	6.74	6.23	8.21	7.92	6	7.52	8.43	4.85	5.4		Il1rn	5.85798	6.20945	5.42626	6.22882	6.26679	5.39232	12.4126	10.4635	10.1886	11.4194		Il1rn	2.00757	2.45501
	Figure.1C Relative mRNA expression of Tm4sf19 in various tissue and BMDM of WT mice fed a normal chow diet (NCD) and high-fat diet (HFD)
		NCD						HFD
	Kidney	0.0063739	0.0105453	0.0123581	0.0115455	0.0115154	0.0158414	0.0115059	0.0598883	0.0221547	0.00838717	0.0015481	0.018484
	Liver	0.00201713	0.00063727	0.00071874	0.00119941	0.00048781	0.000814154	0.00099809	0.00157728	0.00063867	0.00108883	0.0015145	0.00159498
	Spleen	0.00995432	0.00288992	0.00678427	0.0176303	0.0051684	0.0105154	0.0151623	0.0135224	0.00519496	0.00907306	0.0121541	0.026648
	Heart	0.0451307	0.0428643	0.00014407	0.00086066	0.00015484	0.000515484	0.0151957	0.0104429	0.124875	0.0123321	0.0215541	0.0181844
	BAT	0.00118229	0.00516521	0.0128545	0.00321914	0.005412	0.00215418	0.00639326	0.0231283	0.00187933	0.00297857	0.00315415	0.0029481
	IWAT	0.00265799	0.00101454	0.0028446	0.00083471	0.0056548	0.00081548	0.0273796	0.0270942	0.00173483	0.00427945	0.020351	0.00821546
	GWAT	0.00427567	0.0053227	0.0074365	0.0090066	0.0154514	0.015411	0.826454	1.00829	1.3096	0.855659	0.950213	1.05561
	BMDM	0.412983	0.292048	0.16644	0.29049	0.321015	0.201541	0.490342	0.194935	0.418057	0.401112	0.32015	0.205687
	Figure. 1D Relative protein expression of TM4SF19 in GWAT of WT mice fed a NCD or HFD
	CHOW	HFD
	0.1442	1.34214
	0.08515	0.657858
	0.2011	0.89485
	0.06481	1.10515
	0.11251	0.85819
	0.09115	1.14181
[truncated: 4 more columns]

## Sheet: Figure1E-F
	Figure. 1E Relative mRNA expression of Tm4sf19 in GWAT of WT mice fed a HFD
	Adipocytes	F4/80+ SVF	F4/80- SVF
	0.11056	0.99841	0.21453
	0.25678	0.75487	0.18521
	0.19723	1.24672	0.08975
	Figure.1F Dotplot of TM4SF19 expression levels in different cell types from human white adipose tissue
	cell_type2	genes.plot	pct.exp	avg.exp.scale
	adipocyte	TM4SF19	0.247381	-0.467446
	ASPC	TM4SF19	0.201974	-0.367394
	b_cell	TM4SF19	0.4662	0.0609369
	dendritic_cell	TM4SF19	0.1229	-0.429303
	endometrium	TM4SF19	0	-0.575657
	endothelial	TM4SF19	0.142091	-0.381443
	LEC	TM4SF19	0.103413	-0.407843
	macrophage	TM4SF19	3.30931	2.5
	mast_cell	TM4SF19	0.342466	0.220833
	mesothelium	TM4SF19	0.137786	-0.409113
	monocyte	TM4SF19	0.461775	0.276684
	neutrophil	TM4SF19	0	-0.575657
	nk_cell	TM4SF19	0.494485	0.136362
	pericyte	TM4SF19	0.34153	-0.00479511
	SMC	TM4SF19	0.0693001	-0.485021
	t_cell	TM4SF19	0.250209	-0.183323

## Sheet: Figure1H-J
	Figure. 1H Nf-ĸβ ChIP-qPCR in RAW 264.7 cells
	Control	LPS
	1.2541	2.84645
	1.00456	2.17861
	0.75689	3.15678
	0.86745	2.948
	0.89723	1.88974
	1.21977	3.12358
	Figure 1I. Relative protein expression of TM4SF19, NF-KB in RAW264.7 cells after LPS stimulation for 24 hours
	RAW264.7 cells
	TM4SF19		p105 NF-KB		p50 NF-KB
	Control	LPS24hrs	Control	LPS24hrs	Control	LPS24hrs
	1.0268	2.35465	1.047	1.5902	0.99612	2.28478
	0.973199	1.8871	1.00611	1.4944	1.06218	3.43089
	1.1135	2.0015	1.00616	2.157	1.011	2.0015
	0.8865	1.5994	1.13486	3.27467	0.855145	2.77125
	0.951201	2.15481	1.32565	3.07432	1.51442	1.72859
	1.0488	1.8451	0.480213	3.11384	0.56113	2.61832
	Figure. 1J Relative mRNA expression of TM4SF19, NF-KB in human subcutaneous adipose tissue
	BMI	NF-kB	TM4SF19
	32.3758	17.9917	0.195641
	31.8302	23.1067	0.254519
	31.1526	31.1688	0.0842724
	29.3057	16.1125	0.0410127
	29.3057	20.8746	0
	27.5521	26.054	0.0474029
	27.5086	17.8594	0.0036685
	27.3982	23.1367	0.189373
	27.3485	17.9488	0.0017987
	27.3485	19.413	0.027408
	27.143	26.4196	0.111057
	26.8274	23.2831	0.105102
	21.4773	15.2435	0.0893732
	21.4745	21.1004	0.190193
	21.2569	9.59645	0.0934546
	21.239	7.95074	0
	20.7008	12.9865	0.10417
	20.5761	12.5697	0.0335575
	19.8347	19.7112	0.0174793
	19.8056	10.969	0
	19.4362	2.11574	0
	19.2716	22.2961	0.0025442
	19.1521	0	0
	19.1467	8.35822	0.001487

## Sheet: Figure2
	Figure. 2A Co-localization analysis of TM4SF19 with various organelle markers measured by pearson coefficient
	TM4SF19/LAMP1	TM4SF19/lysotracker	TM4SF19/mitotracker	TM4SF19/PDI
	0.656	0.779	0.376	0.237
	0.682	0.616	0.253	0.383
	0.71	0.676	0.266	0.365
	0.702	0.725	0.321	0.407
	0.599	0.802	0.347	0.253
	0.731	0.794	0.285	0.294
	Figure. 2C Relative protein expression of V1 and V0ATPase in cytosol and membrane of TM4SF19 KO BMDM
		WT						KO
	ATP6v1b2-Cytosol	1	1.04376	0.95624	1.1187	0.89656	0.98474	0.79451	0.64215	0.66121	0.70454	0.68914	0.50465
	TM4SF19-membrane	1	0.9951	1.0049	0.9933	0.9825	1.0242	0.10641	0.088032	0.091541	0.12694	0.13351	0.09874
	ATP6v1b2-membrnae	1	1.1434	0.9247	0.93185	1.00174	0.99831	1.44326	1.5641	1.3468	1.25451	1.26485	1.5512
	ATP6v0b-membrane	1	1.0187	0.9813	0.97601	0.96955	1.05444	1.13164	0.9901	1.00915	0.98544	0.9954	1.0346
	Figure. 2D Relative protein expression of V1 and V0ATPase in cytosol and membrane of TM4SF19 OE RAW264.7 cells
		MOCK						OE
	ATP6v1b2-Cytosol	0.623301	0.601241	0.55292	0.6131	0.65513	0.70213	1	1.00315	0.99685	0.94978	1.06548	0.98474
	TM4SF19-membrane	0.1112	0.09523	0.09523	0.133251	0.1251	0.06181	1	0.88231	1.11769	1.1523	1.09642	0.75128
	ATP6v1b2-membrnae	1.65481	1.66548	1.5154	1.48949	1.71541	1.40021	1	0.89481	1.10519	0.98368	1.06481	0.95151
	ATP6v0b-membrane	1.02315	1.00848	0.91545	0.9951	1.0154	0.94515	1	1.09981	0.90019	0.99572	0.88915	1.11513
	Figure. 2E Isolated lysosomal VATPase activity in TM4SF19 KO BMDM and TM4SF19 OE RAW264.7 cells
	WT	KO	Mock	OE
	112.841	137.849	102.482	37.9675
	102.908	137.251	104.157	37.2561
	101.491	132.091	95.156	32.7236
	95.283	145.185	93.75	59.1667
	93.441	107.112	92.85	44.5821
	94.036	121.582	111.605	21.5798
	Figure. 2F Lysosensor dextran Blue intensity of TM4SF19 KO BMDM
	WT	KO
	1.05976	0.321878
	1.57599	0.544254
	0.666416	0.65639
	0.867395	0.475393
	0.818128	0.19458
	1.01231	0.400452
	Figure. 2G Long-term live imaging of WT and TM4SF19 KO BMDMs cocultured with dying adipocytes after staining DiO and BODIPY
	Hours	WT DiO						WT BODIPY						KO DiO						KO BODIPY
	0	100	100	100	100	100	100	100	100	100	100	100	100	100	100	100	100	100	100	100	100	100	100	100	100
	3	100	102	101	101	100	102	85	86	88	89	90	80	100	102	101	101	99.6	102.4	65	70	85	83	72	65
	6	101.5	102.5	101.8	101.8	102.1	101.9	80	70	72.6	75.3	74.1	73.2	101.5	102.5	101.8	101.1	101.5	103.2	52	45	61	61	52	45
	9	100.8	103.1	102.5	101.1	102.1	102.2	68.8	60.5	67.2	69.1	64.6	62.8	100.8	103.1	102.5	101.5	102.1	102.8	40	22	48	47	29	25
	12	100.8	103.1	102.5	100.9	103.1	102.4	50.3	48.8	46.5	51.2	50.7	43.7	100	103.1	102.5	101.6	103	101	25	12	25	16	15	21
	15	102.6	104.1	103	102.1	104.5	103.1	38.8	39.8	27.6	36.1	35.6	34.5	100	101.3	103	102.1	102.1	103.1	5	6	15	9	9	8
	18	102.9	105.1	103.6	103.1	104.8	103.7	15.8	12	15.5	16.1	14.1	13.1	103.5	102.5	103.6	102.6	102.1	102.9	1	5	10	5	5	6
	21	103.2	105.2	104	103.2	105.1	104.1	9.8	10.5	8.5	10.1	10.8	7.9	103.2	105.2	104	103.1	105.4	103.9	1	5	6	2	5	5
	Figure. 2H Short-term fixed imaging of WT and TM4SF19 KO BMDMs cocultured with dying adipocytes after staining CtB and LipidTOX
	WT	KO
	35	105
	27	95
	35	92
	44	89
	21	121
	19	98

## Sheet: Figure3B
	Figure. 3B Relative to TM4SF19 protein expression levels in GWAT of WT mice after NCD or HFD feeding
	WTNCD	KONCD	WTHFD	KOHFD		Two-way ANOVA with Bonferroni's multiple comparisons test
	0.151295	0.091231	0.728832	0.250198			P-value
	0.135062	0.091899	1.27117	0.0023194			DIET	GENE
	0.144801	0.160129	1.09693	0.005901		TM4SF19	<0.0001	<0.0001
	0.170123	0.160029	0.903068	0.139572
	0.140017	0.169231	1.30123	0.133953
	0.135129	0.110582	0.69877	0.145726
																sp

## Sheet: Figure3D
	Figure. 3D Cell type composition (%) of GWAT in WT and TM4SF19 KO mice after 12 weeks of HFD and NCD feeding
	batch	simple.new.celltype	count	perc
	WT_NCD_1	Adipocyte	3622	58.856
	WT_NCD_1	APC	959	15.5834
	WT_NCD_1	LEC	87	1.41371
	WT_NCD_1	VEC	272	4.41989
	WT_NCD_1	MC	850	13.8122
	WT_NCD_1	SMC	4	0.0649984
	WT_NCD_1	Mac.Lyve1	148	2.40494
	WT_NCD_1	Mac.Trem2	14	0.227494
	WT_NCD_1	Mac.Prg4	7	0.113747
	WT_NCD_1	Monocyte	178	2.89243
	WT_NCD_1	DC	3	0.0487488
	WT_NCD_1	B	3	0.0487488
	WT_NCD_1	T	7	0.113747
	WT_NCD_2	Adipocyte	3532	52.1791
	WT_NCD_2	APC	1186	17.5211
	WT_NCD_2	LEC	142	2.0978
	WT_NCD_2	VEC	269	3.974
	WT_NCD_2	MC	1153	17.0335
	WT_NCD_2	SMC	8	0.118186
	WT_NCD_2	Mac.Lyve1	238	3.51603
	WT_NCD_2	Mac.Trem2	18	0.265918
	WT_NCD_2	Mac.Prg4	9	0.132959
	WT_NCD_2	Monocyte	166	2.45236
	WT_NCD_2	DC	9	0.132959
	WT_NCD_2	B	20	0.295465
	WT_NCD_2	T	19	0.280691
	TM4SF19_KO_NCD_1	Adipocyte	3532	52.1791
	TM4SF19_KO_NCD_1	APC	1186	17.5211
	TM4SF19_KO_NCD_1	LEC	142	2.0978
	TM4SF19_KO_NCD_1	VEC	269	3.974
	TM4SF19_KO_NCD_1	MC	1153	17.0335
	TM4SF19_KO_NCD_1	SMC	8	0.118186
	TM4SF19_KO_NCD_1	Mac.Lyve1	238	3.51603
	TM4SF19_KO_NCD_1	Mac.Trem2	18	0.265918
	TM4SF19_KO_NCD_1	Mac.Prg4	9	0.132959
	TM4SF19_KO_NCD_1	Monocyte	166	2.45236
	TM4SF19_KO_NCD_1	DC	9	0.132959
	TM4SF19_KO_NCD_1	B	20	0.295465
	TM4SF19_KO_NCD_1	T	19	0.280691
	TM4SF19_KO_NCD_2	Adipocyte	3383	46.3488
	TM4SF19_KO_NCD_2	APC	1350	18.4957
	TM4SF19_KO_NCD_2	LEC	264	3.61693
	TM4SF19_KO_NCD_2	VEC	338	4.63077
	TM4SF19_KO_NCD_2	MC	1142	15.646
	TM4SF19_KO_NCD_2	SMC	12	0.164406
	TM4SF19_KO_NCD_2	Mac.Lyve1	430	5.89122
	TM4SF19_KO_NCD_2	Mac.Trem2	76	1.04124
	TM4SF19_KO_NCD_2	Mac.Prg4	19	0.26031
	TM4SF19_KO_NCD_2	Monocyte	246	3.37032
	TM4SF19_KO_NCD_2	DC	8	0.109604
	TM4SF19_KO_NCD_2	B	8	0.109604
	TM4SF19_KO_NCD_2	T	23	0.315112
	WT_HFD_1	Adipocyte	1707	25.4396
	WT_HFD_1	APC	1702	25.3651
	WT_HFD_1	LEC	62	0.923994
	WT_HFD_1	VEC	160	2.3845
	WT_HFD_1	MC	865	12.8912
	WT_HFD_1	SMC	10	0.149031
	WT_HFD_1	Mac.Lyve1	418	6.22951
	WT_HFD_1	Mac.Trem2	1452	21.6393
	WT_HFD_1	Mac.Prg4	16	0.23845
	WT_HFD_1	Monocyte	260	3.87481
	WT_HFD_1	DC	15	0.223547
	WT_HFD_1	B	22	0.327869
	WT_HFD_1	T	21	0.312966
	WT_HFD_2	Adipocyte	2145	26.7556
	WT_HFD_2	APC	1912	23.8493
	WT_HFD_2	LEC	64	0.798304
	WT_HFD_2	VEC	141	1.75876
	WT_HFD_2	MC	1228	15.3175
	WT_HFD_2	SMC	10	0.124735
	WT_HFD_2	Mac.Lyve1	592	7.38431
	WT_HFD_2	Mac.Trem2	1507	18.7976
	WT_HFD_2	Mac.Prg4	28	0.349258
	WT_HFD_2	Monocyte	297	3.70463
	WT_HFD_2	DC	23	0.28689
	WT_HFD_2	B	40	0.49894
	WT_HFD_2	T	30	0.374205
	TM4SF19_KO_HFD_1	Adipocyte	2557	33.5388
	TM4SF19_KO_HFD_1	APC	1681	22.0488
	TM4SF19_KO_HFD_1	LEC	125	1.63956
	TM4SF19_KO_HFD_1	VEC	151	1.98059
	TM4SF19_KO_HFD_1	MC	1026	13.4575
	TM4SF19_KO_HFD_1	SMC	15	0.196747
	TM4SF19_KO_HFD_1	Mac.Lyve1	706	9.26023
	TM4SF19_KO_HFD_1	Mac.Trem2	926	12.1459
	TM4SF19_KO_HFD_1	Mac.Prg4	24	0.314795
	TM4SF19_KO_HFD_1	Monocyte	354	4.64323
	TM4SF19_KO_HFD_1	DC	22	0.288562
	TM4SF19_KO_HFD_1	B	17	0.22298
	TM4SF19_KO_HFD_1	T	20	0.262329
	TM4SF19_KO_HFD_2	Adipocyte	2323	41.3492
	TM4SF19_KO_HFD_2	APC	1039	18.4941
	TM4SF19_KO_HFD_2	LEC	52	0.925596
	TM4SF19_KO_HFD_2	VEC	145	2.58099
	TM4SF19_KO_HFD_2	MC	953	16.9633
	TM4SF19_KO_HFD_2	SMC	13	0.231399
	TM4SF19_KO_HFD_2	Mac.Lyve1	320	5.69598
	TM4SF19_KO_HFD_2	Mac.Trem2	564	10.0392
	TM4SF19_KO_HFD_2	Mac.Prg4	16	0.284799
	TM4SF19_KO_HFD_2	Monocyte	158	2.81239
	TM4SF19_KO_HFD_2	DC	12	0.213599
	TM4SF19_KO_HFD_2	B	7	0.1246
	TM4SF19_KO_HFD_2	T	16	0.284799

## Sheet: Figure3E
	Figure. 3E Cell type composition (%) of monocyte/macrophage from GWAT in WT and TM4SF19 KO mice after 12 weeks of HFD and NCD feeding
	batch	celltype	count	percent	condition
	WT_NCD_1	Mac.Lyve1	148	2.40494	WT_NCD
	WT_NCD_1	Mac.Trem2	14	0.227494	WT_NCD
	WT_NCD_1	Mac.Prg4	7	0.113747	WT_NCD
	WT_NCD_1	Monocyte	178	2.89243	WT_NCD
	WT_NCD_2	Mac.Lyve1	238	3.51603	WT_NCD
	WT_NCD_2	Mac.Trem2	18	0.265918	WT_NCD
	WT_NCD_2	Mac.Prg4	9	0.132959	WT_NCD
	WT_NCD_2	Monocyte	166	2.45236	WT_NCD
	TM4SF19_KO_NCD_1	Mac.Lyve1	238	3.51603	TM4SF19_KO_NCD
	TM4SF19_KO_NCD_1	Mac.Trem2	18	0.265918	TM4SF19_KO_NCD
	TM4SF19_KO_NCD_1	Mac.Prg4	9	0.132959	TM4SF19_KO_NCD
	TM4SF19_KO_NCD_1	Monocyte	166	2.45236	TM4SF19_KO_NCD
	TM4SF19_KO_NCD_2	Mac.Lyve1	430	5.89122	TM4SF19_KO_NCD
	TM4SF19_KO_NCD_2	Mac.Trem2	76	1.04124	TM4SF19_KO_NCD
	TM4SF19_KO_NCD_2	Mac.Prg4	19	0.26031	TM4SF19_KO_NCD
	TM4SF19_KO_NCD_2	Monocyte	246	3.37032	TM4SF19_KO_NCD
	WT_HFD_1	Mac.Lyve1	418	6.22951	WT_HFD
	WT_HFD_1	Mac.Trem2	1452	21.6393	WT_HFD
	WT_HFD_1	Mac.Prg4	16	0.23845	WT_HFD
	WT_HFD_1	Monocyte	260	3.87481	WT_HFD
	WT_HFD_2	Mac.Lyve1	592	7.38431	WT_HFD
	WT_HFD_2	Mac.Trem2	1507	18.7976	WT_HFD
	WT_HFD_2	Mac.Prg4	28	0.349258	WT_HFD
	WT_HFD_2	Monocyte	297	3.70463	WT_HFD
	TM4SF19_KO_HFD_1	Mac.Lyve1	706	9.26023	TM4SF19_KO_HFD
	TM4SF19_KO_HFD_1	Mac.Trem2	926	12.1459	TM4SF19_KO_HFD
	TM4SF19_KO_HFD_1	Mac.Prg4	24	0.314795	TM4SF19_KO_HFD
	TM4SF19_KO_HFD_1	Monocyte	354	4.64323	TM4SF19_KO_HFD
	TM4SF19_KO_HFD_2	Mac.Lyve1	320	5.69598	TM4SF19_KO_HFD
	TM4SF19_KO_HFD_2	Mac.Trem2	564	10.0392	TM4SF19_KO_HFD
	TM4SF19_KO_HFD_2	Mac.Prg4	16	0.284799	TM4SF19_KO_HFD
	TM4SF19_KO_HFD_2	Monocyte	158	2.81239	TM4SF19_KO_HFD

## Sheet: Figure3F
	Figure. 3F Heatmap of Tm4sf19 gene expression in each celltype and condition
	celltype	condition	pct.exp	avg.exp.scale
	Adipocyte	TM4SF19_KO_HFD	0.00122951	-0.324227
	Adipocyte	WT_HFD	0.00337487	-0.299708
	Adipocyte	TM4SF19_KO_NCD	0.000144613	-0.334108
	Adipocyte	WT_NCD	0.000279564	-0.329312
	APC	TM4SF19_KO_HFD	0	-0.335036
	APC	WT_HFD	0.00387382	-0.166732
	APC	TM4SF19_KO_NCD	0	-0.335036
	APC	WT_NCD	0	-0.335036
	LEC	TM4SF19_KO_HFD	0.00564972	-0.2389
	LEC	WT_HFD	0.00793651	0.301098
	LEC	TM4SF19_KO_NCD	0	-0.335036
	LEC	WT_NCD	0	-0.335036
	VEC	TM4SF19_KO_HFD	0	-0.335036
	VEC	WT_HFD	0.00332226	-0.271931
	VEC	TM4SF19_KO_NCD	0	-0.335036
	VEC	WT_NCD	0	-0.335036
	MC	TM4SF19_KO_HFD	0	-0.335036
	MC	WT_HFD	0.00191113	-0.274858
	MC	TM4SF19_KO_NCD	0.00043573	-0.326284
	MC	WT_NCD	0.000499251	-0.325265
	SMC	TM4SF19_KO_HFD	0	-0.335036
	SMC	WT_HFD	0	-0.335036
	SMC	TM4SF19_KO_NCD	0	-0.335036
	SMC	WT_NCD	0	-0.335036
	Mac.Lyve1	TM4SF19_KO_HFD	0.000974659	-0.31422
	Mac.Lyve1	WT_HFD	0.0039604	-0.211985
	Mac.Lyve1	TM4SF19_KO_NCD	0.00299401	-0.222452
	Mac.Lyve1	WT_NCD	0.00259067	-0.195778
	Mac.Trem2	TM4SF19_KO_HFD	0.0503356	0.998254
	Mac.Trem2	WT_HFD	0.15681	5.12232
	Mac.Trem2	TM4SF19_KO_NCD	0.0531915	1.5394
	Mac.Trem2	WT_NCD	0.0625	4.08732
	Mac.Prg4	TM4SF19_KO_HFD	0	-0.335036
	Mac.Prg4	WT_HFD	0	-0.335036
	Mac.Prg4	TM4SF19_KO_NCD	0	-0.335036
	Mac.Prg4	WT_NCD	0	-0.335036
	Monocyte	TM4SF19_KO_HFD	0.00585938	0.0755411
	Monocyte	WT_HFD	0.016158	0.617887
	Monocyte	TM4SF19_KO_NCD	0.00485437	-0.0126783
	Monocyte	WT_NCD	0	-0.335036
	DC	TM4SF19_KO_HFD	0	-0.335036
	DC	WT_HFD	0.0263158	-0.16118
	DC	TM4SF19_KO_NCD	0	-0.335036
	DC	WT_NCD	0	-0.335036
	B	TM4SF19_KO_HFD	0.0416667	0.234427
	B	WT_HFD	0.016129	0.079351
	B	TM4SF19_KO_NCD	0	-0.335036
	B	WT_NCD	0	-0.335036
	T	TM4SF19_KO_HFD	0	-0.335036
	T	WT_HFD	0	-0.335036
	T	TM4SF19_KO_NCD	0	-0.335036
	T	WT_NCD	0	-0.335036

## Sheet: Figure4C
	Figure 4C Gene expression in monocyte and macrophage subtypes from WT NCD, KO NCD, WT HFD, and KO HFD condition from Mod4 down-regulated genes and Mod2 up-regulated genes.
	condition	genes.plot	pct.exp	avg.exp.scale
	KO HFD	Abca1	60.2021	-0.0870341
	KO HFD	Alcam	74.7392	0.160977
	KO HFD	Apoe	47.425	1.45482
	KO HFD	Atp6v0a1	72.5554	0.432236
	KO HFD	Atp6v0d2	41.0691	0.352735
	KO HFD	Atp6v1a	41.1343	0.252895
	KO HFD	Atp6v1b2	50.7497	0.411888
	KO HFD	Atp6v1h	39.7653	0.130904
	KO HFD	Cd163	23.9896	-0.741408
	KO HFD	Cd300a	35.1043	0.31465
	KO HFD	Cd300lb	43.09	0.337667
	KO HFD	Clec10a	32.5619	-0.505376
	KO HFD	Igf1	54.4654	1.45258
	KO HFD	Lipa	43.2855	0.519505
	KO HFD	Ly86	45.4042	1.42633
	KO HFD	Malt1	33.116	0.315669
	KO HFD	Mertk	49.7392	-0.38862
	KO HFD	Mrc1	76.2712	0.825351
	KO HFD	Pde3b	53.4224	-0.755357
	KO HFD	Plin2	53.8462	0.347037
	KO HFD	Pparg	56.6819	-0.470358
	KO HFD	Rbpj	90.515	0.506301
	KO HFD	Stab1	35.7888	0.086972
	KO HFD	Trim25	37.1252	0.441987
	WT HFD	Abca1	52.3632	-1.38263
	WT HFD	Alcam	83.7856	1.34564
	WT HFD	Apoe	37.8556	-0.140878
	WT HFD	Atp6v0a1	81.116	1.20801
	WT HFD	Atp6v0d2	55.6018	1.25617
	WT HFD	Atp6v1a	54.1575	1.30913
	WT HFD	Atp6v1b2	62.6696	1.21478
	WT HFD	Atp6v1h	46.8053	1.35628
	WT HFD	Cd163	19.3217	-0.945734
	WT HFD	Cd300a	47.7462	1.27485
	WT HFD	Cd300lb	52.9978	1.26511
	WT HFD	Clec10a	26.0394	-1.09894
	WT HFD	Igf1	49.3435	-0.301333
	WT HFD	Lipa	54.442	1.15254
	WT HFD	Ly86	39.6718	-0.640165
	WT HFD	Malt1	42.2319	1.23918
	WT HFD	Mertk	47.0897	-1.23365
	WT HFD	Mrc1	68.8403	-0.641708
	WT HFD	Pde3b	49.8468	-0.949804
	WT HFD	Plin2	68.5339	1.25984
	WT HFD	Pparg	64.6608	1.43394
	WT HFD	Rbpj	87.8337	-0.900103
	WT HFD	Stab1	31.86	-1.38733
	WT HFD	Trim25	48.0525	1.20248
	KO NCD	Abca1	63.7271	0.714886
	KO NCD	Alcam	57.4043	-0.634165
	KO NCD	Apoe	34.6922	-0.642567
	KO NCD	Atp6v0a1	48.0865	-0.754247
	KO NCD	Atp6v0d2	7.7371	-0.76362
	KO NCD	Atp6v1a	24.2097	-0.747328
	KO NCD	Atp6v1b2	33.1947	-0.687545
	KO NCD	Atp6v1h	28.4526	-0.606617
	KO NCD	Cd163	35.6073	1.10114
	KO NCD	Cd300a	19.3012	-0.715635
	KO NCD	Cd300lb	26.8719	-0.778719
	KO NCD	Clec10a	42.1797	0.448583
	KO NCD	Igf1	44.0932	-0.314371
	KO NCD	Lipa	18.4692	-0.79179
	KO NCD	Ly86	40.5158	-0.0418445
	KO NCD	Malt1	25.2912	-0.498138
	KO NCD	Mertk	50.6656	0.736248
	KO NCD	Mrc1	77.787	0.880326
	KO NCD	Pde3b	73.2113	0.660851
	KO NCD	Plin2	29.7005	-0.777404
	KO NCD	Pparg	53.3278	-0.841195
	KO NCD	Rbpj	90.599	1.16021
	KO NCD	Stab1	35.4409	0.983564
	KO NCD	Trim25	24.0433	-0.764997
	WT NCD	Abca1	61.6967	0.75478
	WT NCD	Alcam	50.8997	-0.872452
	WT NCD	Apoe	34.1902	-0.671378
	WT NCD	Atp6v0a1	39.5887	-0.886
	WT NCD	Atp6v0d2	6.04113	-0.845283
	WT NCD	Atp6v1a	20.3085	-0.814695
	WT NCD	Atp6v1b2	27.2494	-0.93912
	WT NCD	Atp6v1h	25.0643	-0.880563
	WT NCD	Cd163	30.0771	0.586006
	WT NCD	Cd300a	16.1954	-0.87386
	WT NCD	Cd300lb	22.6221	-0.824059
	WT NCD	Clec10a	43.9589	1.15573
	WT NCD	Igf1	39.8458	-0.83688
	WT NCD	Lipa	15.8098	-0.880251
	WT NCD	Ly86	36.3753	-0.744322
	WT NCD	Malt1	17.9949	-1.05671
	WT NCD	Mertk	47.9434	0.886019
	WT NCD	Mrc1	68.3805	-1.06397
	WT NCD	Pde3b	73.6504	1.04431
	WT NCD	Plin2	24.5501	-0.82947
	WT NCD	Pparg	51.7995	-0.122384
	WT NCD	Rbpj	85.09	-0.766409
	WT NCD	Stab1	30.3342	0.316792
	WT NCD	Trim25	20.6941	-0.87947

## Sheet: Figure5B
	Figure.5B Heatmap of down-regulated genes involved in inflammatory response in TM4SF19 KO HFD mie compared to WT HFD
		WT_NCD	TM4SF19_KO_NCD	WT_HFD	TM4SF19_KO_HFD
	Il7r	-0.795929	-0.737781	1.27166	0.198506
	Rgs1	-0.775725	-0.738139	1.27166	0.162159
	Pcdh7	-0.798683	-0.651526	1.27166	0.0594987
	Serpine1	-0.841973	-0.318567	1.27166	-0.290411
	P2rx4	-0.873628	-0.697984	1.27166	0.278555
	Pik3r5	-0.855597	-0.765095	1.24003	0.380659
	Adgre1	-0.953742	-0.722493	1.12404	0.552197
	P2rx7	-0.878332	-0.704268	1.27166	0.301285
	Gpc3	-0.930751	-0.0317208	1.27166	-0.432417
	Cd48	-0.894775	-0.725267	1.23493	0.38511
	Axl	-0.941779	-0.631079	1.27166	0.297629
	Lyn	-1.05417	-0.617484	1.07057	0.601087
	Ccl2	-0.865627	-0.768424	1.22023	0.413816
	Ptpre	-0.930731	-0.732364	1.15899	0.504103
	Abi1	-1.08694	-0.518135	1.16446	0.440613
	Msr1	-1.00139	-0.661085	1.1298	0.532678
	Dcbld2	-0.963612	-0.600392	1.27166	0.288076
	Il15	-1.02104	-0.548531	1.24566	0.323908
	Cybb	-0.963994	-0.706709	1.13171	0.538995
	Itga5	-1.12759	-0.487433	1.11313	0.501889
	Tnfrsf1b	-0.974564	-0.680916	1.15658	0.498899
	Lpar1	-1.21016	-0.347287	1.09659	0.460854
	C3ar1	-0.92891	-0.756575	1.11134	0.574145
	Klf6	-1.09486	-0.416479	1.2485	0.262837
	Nfkb1	-1.10753	-0.506075	1.13499	0.478612
	Ifngr2	-0.997835	-0.68345	1.0895	0.591785
	Ifnar1	-0.910859	-0.706626	1.23471	0.382779
	Il10ra	-1.02419	-0.661659	1.05765	0.628196
	Atp2b1	-1.27166	-0.314416	0.907484	0.678595
	Lcp2	-0.98266	-0.728889	0.994341	0.717207

[truncated: 30 more sheets: Figure5C-5E, Figure5F-I, Figure6A-D, Figure6F, Figure 6H, Figure 6I-K, Figure7A-B, Figure7D, Figure7E, Figure 8A-D, Figure 8E-G, Figure 8H-J, Figure8K-M, FigureS1, FigureS3A-C, FigureS3D-E, FigureS3F-H, FigureS4B, FigureS4F, FigureS5E …]
